# Supplementary material for: PIM kinases mediate resistance to cisplatin chemotherapy in hepatoblastoma
Source: Sci Rep. 2021 Mar 16;11:5984. doi: 10.1038/s41598-021-85289-0 (PMC7966748; doi:10.1038/s41598-021-85289-0)
Supplement: Supplementary file 1 — Supplementary Information. [file 41598_2021_85289_MOESM1_ESM.xlsx]

## Sheet: AllCyclePTK
BioNavigator Version	6.3.67.0	PamGrid Version	QuantitationType	Median_SigmBg	Protocol file name
						Barcode	631413312	631413312	631413312	631413312	631413312	631413312	631413312	631413312	631413312	631413312	631413312	631413312	631413312	631413312	631413312	631413312	631413312	631413312	631413312	631413312	631413312	631413312	631413312	631413312	631413312	631413312	631413312	631413312	631413312	631413312	631413312	631413312	631413312	631413312	631413312	631413312	631413312	631413312	631413312	631413312	631413312	631413312	631413312
						Array	A1	A1	A1	A1	A1	A1	A1	A1	A1	A1	A1	A1	A1	A1	A1	A1	A1	A1	A1	A1	A1	A1	A1	A1	A1	A1	A1	A1	A1	A1	A1	A1	A1	A1	A1	A1	A1	A1	A1	A1	A1	A1	A1
						Cycle	32	32	32	38	38	38	44	44	44	50	50	50	56	56	56	62	62	62	68	68	68	74	74	74	80	80	80	86	86	86	92	92	92	98	98	98	104	104	104	110	110	110	116
						Exposure time	20	50	100	20	50	100	20	50	100	20	50	100	20	50	100	20	50	100	20	50	100	20	50	100	20	50	100	20	50	100	20	50	100	20	50	100	20	50	100	20	50	100	20
						Sample name	Huh6	Huh6	Huh6	Huh6	Huh6	Huh6	Huh6	Huh6	Huh6	Huh6	Huh6	Huh6	Huh6	Huh6	Huh6	Huh6	Huh6	Huh6	Huh6	Huh6	Huh6	Huh6	Huh6	Huh6	Huh6	Huh6	Huh6	Huh6	Huh6	Huh6	Huh6	Huh6	Huh6	Huh6	Huh6	Huh6	Huh6	Huh6	Huh6	Huh6	Huh6	Huh6	Huh6
						Comment 1	N	N	N	N	N	N	N	N	N	N	N	N	N	N	N	N	N	N	N	N	N	N	N	N	N	N	N	N	N	N	N	N	N	N	N	N	N	N	N	N	N	N	N
						Comment 2	N	N	N	N	N	N	N	N	N	N	N	N	N	N	N	N	N	N	N	N	N	N	N	N	N	N	N	N	N	N	N	N	N	N	N	N	N	N	N	N	N	N	N
ID	Sequence	Tyr	Ser	Thr	UniprotAccession
EFS_246_258_Y253F	GGTDEGIFDVPLL	[]	NA	NA	O43281		1	1	2	-1	0	-1	1	1	1	0	-2	3	0	5	2	-1	-3	2	-3	0	-5	-2	0	-3	-2	-2	-7	-3	-2	-5	0	-8	-11	-2	-7	1	-3	-7	-6	-1	-13	-6	-2
CALM_93_105	FDKDGNGYISAAE	[100]	NA	NA	P62158		-1	1	2	-1	-1	-2	0	-1	-3	-1	-2	-4	-1	0	-3	-1	-1	-1	0	-1	-2	-1	-2	-8	-2	-2	-4	-1	-3	-3	-2	-2	-10	-2	-2	-7	0	-5	-4	-3	-1	-5	-3
CALM_95_107	KDGNGYISAAELR	[100]	NA	NA	P62158		-2	1	2	0	1	1	3	0	-2	-1	2	4	2	1	10	1	7	7	2	8	18	3	10	21	6	14	26	5	14	30	5	15	36	7	21	40	6	19	38	11	22	41	6
PGFRB_1002_1014	LDTSSVLYTAVQP	[1009]	NA	NA	P09619		-2	0	0	0	2	6	4	7	25	10	21	49	15	40	80	22	59	119	31	83	153	38	100	194	48	116	230	49	135	268	59	148	298	63	163	325	67	173	351	74	186	368	77
PGFRB_1014_1028	PNEGDNDYIIPLPDP	[1021]	NA	NA	P09619		-1	1	0	3	4	10	5	18	30	12	32	62	20	51	101	29	70	142	39	91	192	44	111	231	53	132	265	63	157	305	69	172	334	76	188	375	83	199	403	88	215	425	90
JAK1_1015_1027	AIETDKEYYTVKD	[1022, 1023]	NA	NA	P23458		0	1	0	3	8	17	12	25	51	20	56	110	37	97	192	56	142	287	74	188	367	93	229	455	109	272	540	128	313	611	136	338	685	149	372	755	156	390	787	170	411	829	173
RET_1022_1034	TPSDSLIYDDGLS	[1029]	NA	NA	P07949		0	1	1	9	18	52	32	82	169	69	176	338	114	287	565	161	398	790	199	509	994	247	589	1167	274	698	1383	311	751	1482	333	817	1607	345	874	1730	363	922	1799	379	946	1874	390
VGFR1_1040_1052	DFGLARDIYKNPD	[1048]	NA	NA	P17948		0	-2	1	3	0	-1	0	5	-2	0	0	0	0	3	5	2	5	11	5	11	40	5	12	48	5	25	58	11	34	64	14	35	67	15	38	72	15	39	79	17	40	88	21
VGFR1_1046_1058_Y1048F	DIFKNPDYVRKGD	[1053]	NA	NA	P17948		0	3	1	0	0	-1	0	-3	0	-2	-3	-9	-4	-3	-8	-2	-4	-7	-4	-9	-12	-6	-7	-11	-4	-10	-6	-4	-5	-11	-4	-6	-10	-3	-4	-14	-5	-5	-18	-6	-12	-11	-6
VGFR1_1049_1061	KNPDYVRKGDTRL	[1053]	NA	NA	P17948		1	-1	2	-2	-1	-2	-1	-4	-4	-4	-1	-7	-1	-10	-11	-1	-9	-9	-2	-12	-11	-4	-9	-41	-3	-14	-14	-3	-20	-19	-2	-13	-43	-3	-3	-41	-1	-7	-18	-2	-1	-22	-5
VGFR2_1052_1064	DIYKDPDYVRKGD	[1054, 1059]	NA	NA	P35968		-1	0	1	2	0	-1	1	2	6	3	5	12	4	8	16	8	15	28	8	22	45	11	21	58	14	26	65	18	38	76	18	42	82	17	43	90	18	51	99	22	47	104	21
VGFR2_1046_1058	DFGLARDIYKDPD	[1054]	NA	NA	P35968		1	2	1	1	0	0	0	1	2	0	3	4	1	6	14	5	6	20	4	16	30	9	17	38	7	16	48	8	30	55	14	32	67	11	38	68	14	39	76	15	42	79	16
VGFR3_1061_1073	DIYKDPDYVRKGS	[1063, 1068]	NA	NA	P35916		1	0	0	-1	0	0	-1	0	3	3	4	4	-1	3	5	3	4	7	3	6	13	2	8	13	3	5	19	2	11	24	5	12	23	5	11	29	5	13	27	4	14	28	6
EGFR_1062_1074	EDSFLQRYSSDPT	[1069]	NA	NA	P00533		1	0	2	0	1	2	1	0	-1	0	1	-2	0	-2	-5	-1	-4	-6	-1	-4	-8	-2	-7	-9	-1	-6	-10	-1	-3	-14	-2	-7	-13	-2	-5	-16	-1	-9	-18	-4	-8	-14	-3
RBL2_99_111	VPTVSKGTVEGNY	[111]	NA	NA	Q08999		1	0	4	0	2	1	-1	2	2	0	1	5	0	1	0	0	-1	-1	-1	1	4	-1	2	1	1	0	4	0	1	5	2	1	2	1	3	3	1	4	6	2	3	6	1
EGFR_1103_1115	GSVQNPVYHNQPL	[1110]	NA	NA	P00533		0	-1	2	-1	2	5	2	7	13	6	15	27	8	21	43	13	30	58	16	38	87	21	46	96	20	60	118	27	65	135	28	73	145	32	76	161	35	88	172	35	90	188	38
DCX_109_121	GIVYAVSSDRFRS	[112]	NA	NA	O43602		1	1	2	0	5	3	3	5	13	3	10	23	8	16	31	9	24	42	10	29	54	8	32	63	13	36	71	15	36	78	15	43	80	16	42	85	16	44	93	16	46	90	18
EGFR_1118_1130	APSRDPHYQDPHS	[1125]	NA	NA	P00533		1	1	2	1	-2	1	-2	0	0	-3	0	4	1	-6	-5	-2	0	-5	-2	-2	-9	-2	-3	-10	-4	-8	2	-1	-6	0	-1	-3	1	1	-2	-8	-1	0	0	-3	-4	-17	-3
VGFR1_1162_1174	VQQDGKDYIPINA	[1169]	NA	NA	P17948		1	0	1	1	0	1	0	-1	-4	-1	-4	-2	0	-3	-2	-2	-1	-6	0	2	2	1	2	-2	-2	0	8	-1	2	7	-2	-1	-1	0	4	6	-2	4	-5	0	2	4	1
EGFR_1165_1177	ISLDNPDYQQDFF	[1172]	NA	NA	P00533		-1	-1	1	0	1	0	1	4	9	1	7	17	3	9	20	4	12	28	5	15	36	5	18	36	9	23	42	9	26	61	8	27	56	10	26	63	12	30	64	10	33	65	14
VGFR2_1168_1180	AQQDGKDYIVLPI	[1175]	NA	NA	P35968		1	1	2	0	2	2	2	3	7	2	5	8	3	7	18	4	14	28	5	18	35	12	18	47	12	22	54	10	29	62	13	35	72	13	39	75	15	39	78	15	42	85	19
PAXI_111_123	VGEEEHVYSFPNK	[118]	NA	NA	P49023		-1	3	2	25	57	114	81	209	418	179	452	885	296	727	1460	410	1012	2008	517	1285	2488	607	1474	2891	674	1665	3240	745	1818	3416	789	1917	3387	809	2000	3360	842	2062	3343	864	2127	3328	904
ERBB4_1181_1193	QALDNPEYHNASN	[1188]	NA	NA	Q15303		-1	1	3	1	-1	3	1	1	1	1	3	5	2	3	2	0	3	7	2	2	9	2	3	13	3	6	11	3	4	17	3	9	15	4	12	16	6	12	13	5	12	20	4
EGFR_1190_1202	STAENAEYLRVAP	[1197]	NA	NA	P00533		-1	2	0	1	2	3	2	4	7	1	4	6	2	7	10	1	9	15	5	9	26	5	12	22	7	12	25	4	16	31	8	18	32	8	16	37	6	16	41	9	17	40	9
AMPE_5_17	EREGSKRYCIQTK	[12]	NA	NA	Q07075		0	2	2	2	1	4	1	2	4	1	-1	3	2	1	3	1	-1	3	0	2	4	0	0	1	1	0	-1	1	1	0	0	0	-3	0	0	-4	-1	-1	-2	1	-2	0	-1
VGFR1_1206_1218	GSSDDVRYVNAFK	[1213]	NA	NA	P17948		0	0	0	1	-1	0	-1	0	-1	1	-1	1	1	-1	0	0	0	-2	2	3	-2	0	-1	2	0	-1	9	1	-1	4	0	1	3	0	4	4	2	2	5	2	4	2	1
VGFR2_1207_1219_C1208S	VSDPKFHYDNTAG	[1214]	NA	NA	P35968		0	0	1	0	1	2	1	0	-1	-1	1	-2	-2	-1	-1	1	-1	0	-1	-3	-1	0	-3	-3	1	-4	-4	-2	-5	-4	0	-2	-3	-1	-2	-3	-2	-4	-6	0	-2	-10	-2
CD3Z_116_128	KDKMAEAYSEIGM	[123]	NA	NA	P20963		0	-1	3	1	6	10	4	13	27	11	29	53	19	47	96	28	67	137	36	92	185	44	110	228	54	130	270	60	144	299	67	165	325	72	178	351	77	195	386	81	203	393	84
MET_1227_1239	RDMYDKEYYSVHN	[1230, 1234, 1235]	NA	NA	P08581		-1	2	2	3	4	13	10	23	45	17	43	88	28	75	145	39	105	208	51	132	264	64	156	317	75	189	384	85	210	430	94	240	473	101	244	495	106	266	533	116	289	558	123
VGFR1_1235_1247	ATSMFDDYQGDSS	[1242]	NA	NA	P17948		1	-1	1	1	0	1	1	-2	0	1	-2	1	0	0	-4	0	2	-3	-3	-3	-5	-1	-3	-3	-2	-1	-1	-2	0	-2	-1	-4	-3	0	0	-1	-1	-4	-3	-1	-5	-4	-1
ERBB2_1241_1253	PTAENPEYLGLDV	[1248]	NA	NA	P04626		0	0	0	-1	4	6	0	10	14	5	14	25	9	23	53	12	36	72	14	44	79	25	56	124	26	65	142	31	80	156	37	93	180	36	97	196	41	108	205	49	109	236	47
PLCG1_1246_1258	EGSFESRYQQPFE	[1253]	NA	NA	P19174		0	2	0	-1	0	1	0	0	-3	-2	-3	-5	-3	-6	-4	-1	-5	-8	-5	-6	-7	-2	-6	-9	-3	-8	-12	-4	-3	-14	-2	-5	-16	-2	-4	-12	-5	-6	-17	-2	-5	-26	-4
ERBB4_1277_1289	IVAENPEYLSEFS	[1284]	NA	NA	Q15303		0	-2	3	0	0	4	3	1	3	0	6	10	0	5	10	4	7	15	5	11	20	6	14	23	5	14	30	8	16	29	9	19	38	9	21	32	12	21	45	11	22	48	9
VGFR1_1326_1338	DYNSVVLYSTPPI	[1327, 1333]	NA	NA	P17948		-1	0	0	1	5	8	4	7	22	7	17	30	12	27	49	13	38	72	17	47	88	21	51	111	25	61	124	28	71	141	30	77	157	32	82	167	34	84	176	39	91	194	37
VGFR1_1320_1332_C1320S/C1321S	SSSPPPDYNSVVL	[1327]	NA	NA	P17948		-1	0	0	-1	0	0	0	2	4	2	2	7	2	4	11	2	6	12	2	9	10	3	8	14	4	6	20	5	9	19	5	13	24	4	17	27	5	12	28	4	13	31	6
RON_1353_1365	YVQLPATYMNLGP	[1353, 1360]	NA	NA	Q04912		0	-1	2	1	0	3	0	0	9	3	4	9	2	8	16	7	13	25	6	17	33	8	18	41	7	17	49	11	21	53	12	27	54	12	34	63	12	35	69	15	38	71	18
RON_1346_1358	SALLGDHYVQLPA	[1353]	NA	NA	Q04912		0	0	-1	0	2	3	-1	2	6	2	5	9	3	6	16	6	11	22	5	15	40	11	25	41	13	39	36	12	28	71	13	36	65	18	40	76	18	40	74	19	48	86	20
INSR_1348_1360	SLGFKRSYEEHIP	[1355]	NA	NA	P06213		1	0	1	0	-2	1	0	-1	5	0	0	6	-2	3	4	-1	4	5	3	5	7	2	2	15	2	8	19	1	7	11	2	6	4	3	7	13	3	2	15	5	10	17	1
CDK2_8_20	EKIGEGTYGVVYK	[15, 19]	NA	NA	P24941		2	3	7	15	37	71	44	112	231	89	225	459	143	363	720	193	491	971	247	615	1215	294	710	1418	332	791	1557	360	873	1713	392	931	1825	393	979	1916	419	1023	2014	429	1060	2086	444
CD3Z_146_158	STATKDTYDALHM	[153]	NA	NA	P20963		1	-1	1	-1	-1	1	1	2	6	1	4	7	4	7	18	3	13	27	5	14	36	6	18	36	7	22	46	8	17	46	10	30	61	8	31	59	9	24	62	10	30	69	13
CDK7_157_169	GLAKSFGSPNRAY	[169]	NA	NA	P50613		-1	0	3	0	3	7	5	4	8	2	8	13	3	7	15	3	13	27	7	14	21	7	18	29	8	18	31	6	17	33	4	18	34	6	20	38	8	23	35	9	17	26	6
CD79A_181_193	EYEDENLYEGLNL	[182, 188]	NA	NA	P11912		4	9	22	145	355	707	445	1121	2180	750	1858	3568	993	2452	3467	1213	2926	3369	1406	3303	3290	1484	3594	3235	1570	3585	3203	1637	3564	3140	1697	3539	3104	1740	3536	3084	1766	3536	3062	1775	3525	3052	1796
MK14_173_185	RHTDDEMTGYVAT	[182]	NA	NA	Q16539		-1	0	-2	2	1	4	1	0	-1	0	0	-1	-1	-1	-1	-1	2	1	1	3	1	2	3	1	-2	3	5	1	2	6	2	3	8	0	2	7	1	3	5	3	4	11	2
MK12_178_190	ADSEMTGYVVTRW	[185]	NA	NA	P53778		1	1	-1	1	1	5	3	4	6	1	4	7	1	6	11	4	9	17	5	9	25	6	16	30	6	15	34	10	16	41	6	20	50	10	23	57	11	31	53	11	26	66	11
MK01_180_192	HTGFLTEYVATRW	[187]	NA	NA	P28482		0	1	4	1	2	5	0	3	6	2	2	6	2	4	11	4	9	19	5	11	30	7	11	28	2	15	33	6	22	36	6	15	39	8	16	46	7	18	40	10	21	45	7
FABPH_13_25	DSKNFDDYMKSLG	[20]	NA	NA	P05413		0	0	3	0	0	1	-1	0	-1	0	-2	-6	0	-6	-4	-1	-4	-7	0	-6	-10	-2	-7	-13	0	-6	-13	-3	-8	-16	-2	-4	-14	-2	-7	-14	-3	-5	-13	-3	-5	-13	-3
LAT_194_206	MESIDDYVNVPES	[200]	NA	NA	O43561		1	1	3	2	4	7	2	6	9	2	9	20	6	12	26	7	17	28	9	19	42	10	27	41	11	26	49	13	31	49	12	28	56	12	34	62	14	35	62	13	32	66	17
MBP_198_210	ARTAHYGSLPQKS	[203]	NA	NA	P02686		1	1	-2	-1	-1	2	0	1	1	0	2	2	0	3	7	1	1	2	3	3	5	2	3	7	2	4	11	3	5	11	3	7	15	3	6	14	2	6	13	3	6	11	4
C1R_199_211	TEASGYISSLEYP	[204, 210]	NA	NA	P00736		-2	2	0	1	1	3	0	3	7	3	5	8	3	5	10	1	8	7	4	7	10	2	8	13	4	10	14	7	7	15	7	8	19	1	13	21	4	11	21	4	10	23	4
MK01_198_210	IMLNSKGYTKSID	[205]	NA	NA	P28482		-1	1	2	1	0	-2	0	0	-2	0	0	-1	-1	-2	-3	-2	-3	-7	-1	-7	-10	-1	-4	-10	-1	-6	-14	-2	-7	-15	-3	-6	-11	-3	-6	-16	-4	-7	-16	-4	-11	-16	-2
PRRX2_202_214	WTASSPYSTVPPY	[208, 214]	NA	NA	Q99811		-1	2	1	3	6	11	6	19	30	10	31	59	20	50	94	24	70	132	35	92	172	38	107	217	50	122	264	56	153	281	61	158	320	70	169	353	69	180	394	75	201	385	80
ANXA1_14_26	IENEEQEYVQTVK	[21]	NA	NA	P04083		1	-2	3	0	0	6	5	10	15	8	21	43	16	39	77	23	56	114	31	76	152	35	93	190	42	113	220	50	124	257	56	138	282	57	153	306	63	162	331	69	176	351	72
MK07_211_223	AEHQYFMTEYVAT	[215, 220]	NA	NA	Q13164		1	2	2	0	2	0	1	0	2	1	0	5	3	6	8	3	5	13	1	5	14	4	8	12	4	14	25	4	12	25	5	11	27	5	14	24	5	12	38	6	16	36	7
DYR1A_212_224	KHDTEMKYYIVHL	[219, 220]	NA	NA	Q13627		-1	1	2	1	1	2	1	2	6	0	3	5	2	1	7	2	6	12	2	6	14	2	8	18	3	10	18	4	14	19	4	11	18	4	11	21	2	6	29	5	11	31	2
CRK_214_226	GPPEPGPYAQPSV	[221]	NA	NA	P46108		-1	0	1	-1	0	1	-1	2	2	1	2	6	1	3	9	2	7	13	2	7	19	4	11	16	6	11	22	4	15	29	7	17	33	6	19	34	9	17	38	7	22	39	9
MK10_216_228	TSFMMTPYVVTRY	[223, 228]	NA	NA	P53779		1	0	3	2	0	5	3	5	16	5	14	24	7	18	36	10	26	52	10	29	64	14	34	86	16	43	91	18	51	93	20	50	118	21	58	115	19	49	134	24	63	135	24
ANXA2_17_29	HSTPPSAYGSVKA	[24]	NA	NA	P07355		-1	0	-1	-1	-2	1	0	2	7	1	3	6	2	5	16	6	6	22	9	18	26	9	19	32	7	20	42	10	29	56	9	33	58	18	36	67	9	37	69	16	43	70	15
EFS_246_258	GGTDEGIYDVPLL	[253]	NA	NA	O43281		1	5	11	75	189	371	280	685	1387	520	1278	2550	724	1770	3477	883	2180	3527	996	2461	3468	1088	2680	3439	1145	2768	3395	1183	2887	3386	1210	2942	3372	1219	2991	3351	1237	2981	3330	1234	3012	3335	1220
LAT_249_261	EEGAPDYENLQEL	[255]	NA	NA	O43561		-1	2	1	3	8	16	11	24	48	19	53	99	31	87	165	44	118	235	58	153	301	74	187	370	86	216	427	101	244	486	110	270	535	117	290	582	122	301	612	131	323	637	137
MBP_259_271	FGYGGRASDYKSA	[261, 268]	NA	NA	P02686		1	-1	2	0	1	2	0	1	-1	1	2	0	1	2	0	0	0	0	-2	4	2	-1	1	2	1	1	5	2	3	1	2	2	7	-2	3	0	2	-1	-4	3	5	5	0
MBP_263_275	GRASDYKSAHKGF	[268]	NA	NA	P02686		1	1	-1	0	1	1	0	1	-2	1	0	1	0	0	0	-2	0	3	-1	1	4	-1	-2	5	0	1	3	0	-3	0	0	-1	3	0	0	1	-1	0	-2	1	0	0	-3
ODPAT_291_303	SMSDPGVSYRTRE	[299]	NA	NA	P29803		0	0	2	-1	1	-3	2	0	0	0	-2	-1	0	-4	-2	-2	-1	-3	-1	-2	-4	0	-4	-3	0	0	-5	-3	-1	-6	1	-2	-4	0	-4	-5	-2	-2	-2	0	-4	-2	0
PP2AB_297_309	EPHVTRRTPDYFL	[307]	NA	NA	P62714		2	1	0	1	3	1	2	4	4	3	6	8	3	7	15	2	10	19	3	11	24	5	15	100	5	13	31	5	15	28	3	19	41	4	15	39	6	15	36	7	25	44	9
PAXI_24_36	FLSEETPYSYPTG	[31, 33]	NA	NA	P49023		0	2	3	12	32	66	44	112	233	94	241	477	157	385	781	222	546	1080	282	691	1364	339	826	1644	384	957	1854	433	1067	2074	472	1164	2333	486	1206	2448	512	1272	2496	545	1354	2671	560
DYR1A_312_324	CQLGQRIYQYIQS	[319, 321]	NA	NA	Q13627		0	-2	1	1	4	6	1	4	10	3	10	18	7	15	30	7	21	37	8	23	45	12	25	54	10	28	61	14	33	65	17	34	67	17	32	66	12	33	73	15	38	65	13
NCF1_313_325	QRSRKRLSQDAYR	[324]	NA	NA	P14598		2	2	2	3	2	10	4	8	14	7	15	36	7	25	49	12	31	67	15	39	83	19	47	96	21	54	107	24	62	126	25	63	127	25	68	133	26	72	138	30	75	144	28
RAF1_332_344	PRGQRDSSYYWEI	[340, 341]	NA	NA	P04049		1	1	0	1	4	12	6	15	33	9	28	64	18	49	96	26	70	134	37	86	166	41	98	196	45	116	232	55	130	251	56	139	282	60	152	294	63	154	306	65	162	313	67
ODBA_340_352	DDSSAYRSVDEVN	[345]	NA	NA	P12694		0	0	3	1	1	5	0	5	7	0	4	13	5	8	18	7	16	26	8	20	34	9	22	39	9	27	48	12	31	59	12	33	65	15	35	69	16	38	81	16	41	87	17
EPOR_361_373	SEHAQDTYLVLDK	[368]	NA	NA	P19235		1	1	3	5	16	26	17	44	85	34	86	180	58	150	296	87	220	421	111	266	540	136	337	662	161	384	764	183	448	893	209	489	979	209	539	1058	233	559	1122	236	582	1205	254
PDPK1_369_381	DEDCYGNYDNLLS	[373, 376]	NA	NA	O15530		2	0	0	0	4	7	9	17	36	15	42	82	31	75	145	41	106	221	54	143	288	67	174	350	83	199	411	91	227	442	99	235	476	104	261	524	106	270	538	109	278	552	117
ACHD_383_395	YISKAEEYFLLKS	[383, 390]	NA	NA	Q07001		0	1	-2	0	0	-2	1	1	3	1	4	5	1	4	8	3	4	9	2	8	17	4	10	17	4	9	17	6	12	21	4	11	26	6	14	28	6	15	24	6	15	30	6
FRK_380_392	KVDNEDIYESRHE	[387]	NA	NA	P42685		-1	-2	3	17	38	81	64	159	324	143	350	677	225	558	1130	315	801	1562	401	942	1874	460	1104	2169	499	1227	2447	533	1306	2530	590	1376	2673	601	1470	2783	607	1480	2865	617	1523	2976	640
LCK_387_399	RLIEDNEYTAREG	[394]	NA	NA	P06239		0	2	3	2	5	11	8	17	37	14	39	79	28	71	136	40	102	209	53	138	265	65	164	322	83	204	395	90	227	445	102	253	502	114	273	537	120	293	589	132	313	639	130
EPOR_419_431	ASAASFEYTILDP	[426]	NA	NA	P19235		-1	0	2	1	10	27	12	33	70	28	77	150	47	122	252	71	183	360	97	235	479	119	293	586	138	349	677	150	381	745	170	418	866	195	475	935	197	493	951	205	534	1062	222
K2C8_425_437	SAYGGLTSPGLSY	[427, 437]	NA	NA	P05787		1	-1	1	-1	0	3	2	5	9	2	6	12	4	8	16	7	12	25	7	15	34	9	21	43	8	23	48	11	26	51	10	31	60	14	31	64	15	32	74	14	37	72	15
ENOG_37_49	SGASTGIYEALEL	[44]	NA	NA	P09104		2	5	12	56	135	278	213	513	1033	439	1065	2082	662	1590	3135	855	2063	3470	996	2422	3398	1106	2614	3331	1165	2913	3287	1281	3026	3243	1321	3158	3210	1347	3258	3183	1375	3241	3162	1396	3355	3155	1405
B3AT_39_51	TEATATDYHTTSH	[46]	NA	NA	P02730		1	2	2	-1	1	2	-1	4	4	2	1	6	3	6	7	3	6	9	2	8	14	3	7	20	5	11	13	3	7	19	4	12	26	3	12	25	5	13	29	7	13	36	7
RASA1_453_465	TVDGKEIYNTIRR	[460]	NA	NA	P20936		0	0	3	3	7	12	9	20	47	18	47	97	32	77	159	45	114	237	60	150	295	72	184	347	82	208	411	95	234	455	97	248	488	107	261	511	109	274	538	114	288	568	120
PERI_458_470	QRSELDKSSAHSY	[470]	NA	NA	P41219		0	0	1	0	-1	1	-1	-2	1	-1	0	2	-2	-1	-2	-2	1	-1	0	0	-1	0	1	2	0	-3	-5	-1	1	1	1	-1	-3	-2	0	-1	0	-2	-2	-2	-2	0	-2
SRC8_CHICK_476_488	EYEPETVYEVAGA	[477, 483]	NA	NA	Q01406		1	3	7	43	109	210	157	388	762	312	770	1517	497	1230	2433	651	1608	3068	787	1878	3490	911	2145	3415	964	2315	3379	1018	2439	3330	1067	2566	3300	1117	2674	3287	1134	2754	3260	1143	2815	3247	1197
SRC8_CHICK_470_482	VSQREAEYEPETV	[477]	NA	NA	Q01406		0	-3	-1	0	0	0	1	0	0	-1	-3	1	2	-2	7	0	-1	4	1	1	7	0	2	6	2	7	3	1	4	0	0	3	30	2	7	-4	0	3	15	0	4	8	-2
ZAP70_485_497	ALGADDSYYTARS	[492, 493]	NA	NA	P43403		-2	0	-1	1	2	6	5	12	21	6	20	46	16	38	79	21	57	115	30	72	152	38	93	185	44	111	221	51	128	253	57	141	281	63	156	308	69	166	322	75	176	347	77
SRC8_CHICK_492_504	YQAEENTYDEYEN	[492, 499, 502]	NA	NA	Q01406		1	0	10	56	142	283	225	553	1054	435	1096	2069	639	1614	3158	821	2051	3485	950	2385	3408	1080	2636	3332	1160	2816	3288	1240	2954	3280	1274	3053	3236	1272	3115	3209	1274	3079	3191	1295	3146	3195	1309
NTRK1_489_501	HIIENPQYFSDAC	[496]	NA	NA	P04629		0	-1	1	-1	2	1	0	1	4	0	2	1	0	0	6	-1	3	7	1	1	4	1	2	5	2	1	3	1	0	6	0	3	2	2	5	3	0	4	3	0	5	9	1
NPT2A_501_513	AKALGKRTAKYRW	[511]	NA	NA	Q06495		1	2	4	0	4	4	2	4	8	1	5	8	1	5	11	3	6	10	1	7	11	2	7	6	0	2	5	1	3	9	2	4	4	0	3	4	0	2	4	2	1	1	-1
TEC_512_524	RYFLDDQYTSSSG	[513, 519]	NA	NA	P42680		2	0	3	1	4	7	3	8	16	7	13	29	7	24	47	15	35	64	17	46	90	21	57	110	26	66	130	26	74	152	33	86	171	35	90	186	36	102	197	40	103	214	41
DDR1_506_518	LLLSNPAYRLLLA	[513]	NA	NA	Q08345		0	1	1	-1	1	2	1	0	-1	0	-2	-1	0	-4	4	0	0	-2	-6	2	-2	-2	-3	-1	-6	-7	-3	-1	2	-2	-1	3	2	-2	3	-7	-2	-1	-6	0	-4	3	-2
NTRK2_509_521	PVIENPQYFGITN	[516]	NA	NA	Q16620		0	0	1	0	3	-2	0	0	2	0	2	0	-1	0	-1	0	1	0	1	-2	1	1	0	0	1	-1	4	0	-2	1	-1	2	-3	1	1	1	0	0	0	-2	-3	1	1
KSYK_518_530	ALRADENYYKAQT	[525, 526]	NA	NA	P43405		1	1	1	-1	1	1	0	1	3	3	2	5	1	5	12	2	5	12	4	10	23	3	11	19	6	12	23	5	18	28	6	16	32	8	15	38	8	19	40	8	19	43	10
PTN11_539_551	SKRKGHEYTNIKY	[546, 551]	NA	NA	Q06124		2	2	0	2	2	4	-1	0	2	0	5	7	0	3	12	3	6	16	1	9	12	1	8	17	3	11	17	0	8	19	3	10	19	3	6	23	3	10	18	2	6	17	3
PRGR_545_557	LRPDSEASQSPQY	[557]	NA	NA	P06401		-1	-1	1	1	-1	1	1	1	3	1	0	0	2	2	0	0	0	2	-2	-1	-1	-1	-1	-5	-2	-5	-4	-1	-3	-1	1	-2	-5	-2	-2	-6	0	-5	-5	-1	-4	-7	0
FAK1_569_581	RYMEDSTYYKASK	[570, 576, 577]	NA	NA	Q05397		2	1	1	-1	2	8	2	5	14	5	11	20	7	16	32	8	23	45	9	31	61	14	34	71	16	40	86	15	48	94	20	50	102	21	53	110	22	60	120	25	62	127	23
JAK2_563_577	VRREVGDYGQLHETE	[570]	NA	NA	O60674		0	0	1	2	6	12	4	15	32	11	29	64	19	53	105	29	74	149	39	94	192	46	119	240	55	137	273	63	158	313	70	170	348	75	189	372	82	195	394	83	209	409	85
FAK2_572_584	RYIEDEDYYKASV	[573, 579, 580]	NA	NA	Q14289		0	2	1	3	6	16	6	21	43	16	43	87	25	73	136	39	105	203	51	127	259	68	152	312	72	186	361	79	203	413	90	226	455	98	248	484	105	255	507	113	269	545	114
PGFRB_572_584	VSSDGHEYIYVDP	[579, 581]	NA	NA	P09619		2	2	5	11	31	54	44	110	215	95	239	475	166	404	805	233	590	1160	300	751	1487	362	893	1774	414	993	2010	466	1153	2209	495	1217	2416	513	1273	2478	544	1313	2606	560	1381	2715	584
EPHA2_581_593	QLKPLKTYVDPHT	[588]	NA	NA	P29317		1	-2	-1	-1	2	-1	-1	0	2	1	0	0	-1	1	2	0	1	0	-1	4	4	2	4	3	0	-1	8	0	1	7	1	7	6	2	-3	8	2	3	4	1	2	8	2
EPHB4_583_595	IGHGTKVYIDPFT	[590]	NA	NA	P54760		1	1	3	0	1	0	1	2	4	0	3	6	1	4	6	2	3	10	1	6	9	2	6	12	4	6	6	0	8	11	2	7	11	3	6	15	3	5	12	3	3	13	1
EPHA4_589_601	LNQGVRTYVDPFT	[596]	NA	NA	P54764		-1	1	0	0	0	1	0	1	5	2	0	4	-1	3	7	2	4	5	3	7	14	3	5	13	-1	8	11	0	10	19	2	7	22	1	9	18	4	7	20	3	10	21	1
P85A_600_612	NENTEDQYSLVED	[607]	NA	NA	P27986		0	2	1	14	37	72	58	141	289	124	307	617	209	512	1023	295	750	1476	371	941	1858	459	1140	2235	527	1286	2543	587	1437	2852	624	1558	3060	667	1646	3231	702	1726	3376	717	1792	3446	753
EPHA7_607_619	TYIDPETYEDPNR	[608, 614]	NA	NA	Q15375		2	0	1	4	12	25	19	46	91	41	101	207	68	177	354	101	254	490	129	335	659	165	407	788	189	476	899	211	521	1032	233	572	1123	249	608	1210	257	643	1265	267	663	1323	281
K2C6B_53_65	GAGFGSRSLYGLG	[62]	NA	NA	P04259		0	1	1	1	3	6	4	12	19	5	16	28	9	24	46	14	33	62	14	38	79	17	46	92	20	50	96	22	51	102	22	60	112	22	59	121	22	62	125	26	63	122	25
ZBT16_621_633	LRTHNGASPYQCT	[630]	NA	NA	Q05516		0	-2	1	1	0	2	0	1	3	2	1	2	0	-1	5	3	3	6	1	6	10	2	5	5	3	7	11	3	6	14	3	4	8	3	8	9	4	8	7	4	7	11	5
STAT6_634_646	MGKDGRGYVPATI	[641]	NA	NA	P42226		0	0	2	0	-1	1	0	0	1	0	0	1	0	1	-3	-1	-1	1	0	-4	-7	-1	-3	-2	-1	-2	-8	-4	-6	-8	-1	-2	-8	0	-1	-6	-3	-5	-9	-1	-3	-8	-2
FGFR3_641_653	DVHNLDYYKKTTN	[647, 648]	NA	NA	P22607		-1	1	-3	0	2	1	0	0	1	-1	1	1	2	0	3	1	-1	-4	-2	0	-1	-1	-3	-3	-2	0	-7	-1	-5	-5	-4	-3	-7	-2	-4	-5	-2	-1	-7	-4	-5	-7	-1
41_654_666	LDGENIYIRHSNL	[660]	NA	NA	P11171		2	1	1	3	13	28	15	37	81	32	78	156	47	119	244	67	167	329	83	210	415	96	242	484	110	274	536	119	300	583	126	318	625	136	343	660	141	339	696	145	354	714	149
TYRO3_679_691	KIYSGDYYRQGCA	[681, 685, 686]	NA	NA	Q06418		0	1	3	1	0	3	2	2	6	1	4	6	2	5	12	2	8	14	5	12	19	7	13	31	5	15	28	5	16	32	5	20	38	6	19	39	9	23	33	7	21	40	9
RET_680_692	AQAFPVSYSSSGA	[687]	NA	NA	P07949		0	-1	2	1	-1	0	0	-1	0	0	-2	1	-1	-2	-2	-1	-3	-4	-1	-4	-6	0	0	-7	0	-4	-8	-2	-3	-6	-2	-2	-8	-3	-4	-8	-5	-7	-7	-1	-1	-12	-3
STAT4_686_698	TERGDKGYVPSVF	[693]	NA	NA	Q14765		1	3	3	0	1	5	-1	1	2	-1	0	0	0	1	4	1	2	4	0	2	2	-1	1	-2	0	0	7	1	2	6	1	3	-2	0	1	-1	0	0	0	-1	3	-7	0
STA5A_687_699	LAKAVDGYVKPQI	[694]	NA	NA	P42229		1	1	1	0	3	3	3	6	17	3	18	32	6	15	39	6	20	52	9	26	52	7	25	56	13	38	54	9	34	54	12	28	79	5	19	71	10	28	77	8	24	74	4
CBL_693_705	EGEEDTEYMTPSS	[700]	NA	NA	P22681		0	-1	0	0	3	1	0	3	5	3	4	8	1	5	10	2	7	14	5	10	23	5	12	26	5	16	32	6	18	40	8	20	39	9	23	44	9	24	51	10	25	57	13
STAT1_694_706	DGPKGTGYIKTEL	[701]	NA	NA	P42224		0	0	0	-2	0	4	0	0	4	0	-2	3	2	1	7	1	3	4	3	0	7	1	2	0	2	0	4	2	2	2	0	3	2	0	2	1	0	1	-2	-1	1	3	0
NTRK2_696_708	GMSRDVYSTDYYR	[702, 706, 707]	NA	NA	Q16620		1	0	1	-1	4	7	3	9	18	7	17	33	11	27	55	16	41	79	18	50	100	25	61	113	28	71	135	29	78	157	35	91	179	36	96	192	39	100	201	40	106	211	43
STAT3_698_710	DPGSAAPYLKTKF	[705]	NA	NA	P40763		-1	0	2	1	1	1	2	3	7	3	4	9	2	4	12	2	3	10	3	6	9	2	6	7	3	6	9	2	6	10	2	4	10	3	3	11	2	4	5	2	7	11	1
PECA1_706_718	KKDTETVYSEVRK	[713]	NA	NA	P16284		1	2	3	7	17	33	23	57	116	45	117	234	77	192	387	113	275	533	141	346	680	166	401	797	185	466	909	207	509	1014	218	539	1086	236	588	1129	237	597	1179	254	621	1223	250
FES_706_718	REEADGVYAASGG	[713]	NA	NA	P07332		1	2	1	9	20	39	31	73	156	68	167	343	114	285	568	168	414	809	220	530	1054	261	636	1275	295	741	1462	337	829	1635	368	899	1791	379	956	1902	405	1012	1971	428	1040	2068	443
FER_707_719	RQEDGGVYSSSGL	[714]	NA	NA	P16591		-1	1	2	3	12	25	15	38	76	30	83	160	54	134	275	80	194	379	100	244	489	123	298	597	141	355	703	157	390	793	176	430	868	188	468	933	203	492	983	212	528	1043	221
PGFRB_709_721	RPPSAELYSNALP	[716]	NA	NA	P09619		0	0	2	1	3	6	3	9	17	8	15	28	10	24	50	14	38	71	20	47	99	24	61	115	27	71	142	29	82	161	34	90	179	37	97	191	42	107	201	41	111	216	45
STAT4_714_726	PSDLLPMSPSVYA	[725]	NA	NA	Q14765		0	-3	2	1	-1	1	-1	2	5	0	2	10	0	5	11	3	6	14	3	12	25	5	15	26	5	16	39	8	17	47	9	18	50	10	29	59	11	23	64	12	32	63	11
FGFR3_753_765	TVTSTDEYLDLSA	[760]	NA	NA	P22607		1	1	2	2	2	7	2	8	14	5	13	25	7	21	44	11	32	55	15	42	74	17	40	69	20	54	111	24	61	98	21	71	137	29	74	153	33	62	149	35	83	171	33
FGFR1_761_773	TSNQEYLDLSMPL	[766]	NA	NA	P11362		-1	1	-1	1	2	4	0	2	5	2	3	10	3	7	15	3	8	22	2	11	17	5	13	33	8	18	33	7	19	32	9	22	49	9	22	48	10	24	49	9	27	52	12
FGFR2_762_774	TLTTNEEYLDLSQ	[769]	NA	NA	P21802		0	-1	1	2	2	3	0	4	9	5	11	18	6	14	34	8	22	39	11	30	64	13	35	69	19	41	91	18	48	101	20	56	105	24	61	114	24	65	122	26	63	130	26
PGFRB_768_780	SSNYMAPYDNYVP	[771, 775, 778]	NA	NA	P09619		1	0	3	0	3	7	2	9	18	8	16	35	11	25	52	18	41	76	20	51	103	23	61	125	29	74	150	33	84	170	36	89	181	40	100	204	43	108	211	46	113	222	48
PGFRB_771_783	YMAPYDNYVPSAP	[771, 775, 778]	NA	NA	P09619		1	0	3	1	5	4	3	8	19	5	20	40	8	33	67	18	48	100	26	63	124	32	79	160	36	96	180	43	111	213	49	114	227	47	132	255	55	135	265	58	145	289	62
PLCG1_764_776	IGTAEPDYGALYE	[771, 775]	NA	NA	P19174		0	0	4	29	75	152	102	254	503	204	514	1000	326	786	1553	441	1084	2119	546	1358	2651	638	1572	3049	690	1747	3352	773	1882	3451	821	2041	3421	865	2124	3391	896	2187	3376	926	2243	3375	938
EPHA2_765_777	EDDPEATYTTSGG	[772]	NA	NA	P29317		1	-1	2	8	23	50	33	86	170	70	178	363	120	287	567	163	400	807	204	526	1062	249	620	1235	286	706	1388	329	794	1606	347	864	1720	369	936	1819	400	968	1931	405	1021	1991	413
EPHB1_771_783	DDTSDPTYTSSLG	[778]	NA	NA	P54762		-1	1	1	5	13	28	19	47	98	39	104	202	69	166	340	96	234	473	124	308	616	150	383	749	178	440	872	200	486	951	214	539	1059	237	577	1140	251	604	1203	257	634	1286	276
EPHA1_774_786	LDDFDGTYETQGG	[781]	NA	NA	P21709		1	2	3	6	19	37	31	75	146	62	156	315	105	262	514	150	362	721	196	481	942	229	556	1116	260	669	1298	299	721	1453	322	801	1581	335	843	1642	356	873	1725	372	923	1786	379
PLCG1_776_788	EGRNPGFYVEANP	[783]	NA	NA	P19174		-1	0	-2	1	0	2	0	0	2	0	-2	-3	1	-5	-5	-1	-6	-2	-2	-6	-15	-3	-8	-9	-3	-9	-16	-2	-7	-2	0	-11	-5	-4	-6	-18	-4	-9	-19	-4	-7	-22	-2
PRGR_786_798	EQRMKESSFYSLC	[795]	NA	NA	P06401		0	2	2	-2	3	5	2	5	11	4	6	18	4	17	22	9	21	37	8	29	57	10	30	64	18	37	83	15	45	87	20	52	99	24	53	114	20	60	113	21	62	144	25
RB_804_816	IYISPLKSPYKIS	[805, 813]	NA	NA	P06400		-1	0	1	1	1	4	1	3	6	3	5	13	3	10	20	4	11	26	8	16	32	8	18	42	9	24	42	10	25	47	8	25	51	10	24	51	10	26	56	13	26	52	11
VINC_815_827	KSFLDSGYRILGA	[822]	NA	NA	P18206		0	-1	-1	1	1	2	1	1	6	1	3	6	1	4	8	3	6	10	2	7	16	4	6	13	4	9	26	3	7	25	2	5	12	4	10	17	6	10	17	4	12	20	4
CTNB1_79_91	VADIDGQYAMTRA	[86]	NA	NA	P35222		0	-1	0	1	1	6	3	7	12	5	15	29	9	23	41	14	35	66	15	41	89	19	55	110	29	63	131	28	75	144	31	81	162	36	87	181	40	93	186	41	105	204	39
EGFR_862_874	LGAEEKEYHAEGG	[869]	NA	NA	P00533		2	-2	1	-1	3	2	2	3	3	0	5	5	2	3	7	3	8	13	2	7	12	4	7	16	5	10	18	5	11	16	5	16	23	6	15	27	4	12	31	6	16	28	6
ERBB2_870_882	LDIDETEYHADGG	[877]	NA	NA	P04626		1	1	-2	-1	1	0	0	-2	5	1	2	7	1	6	14	5	14	32	9	12	39	7	20	48	15	35	60	13	33	77	18	44	96	14	47	95	22	48	101	25	53	111	23
PDPK1_2_14	ARTTSQLYDAVPI	[9]	NA	NA	O15530		1	2	3	4	9	16	12	26	54	20	50	100	31	81	159	43	112	227	58	140	289	69	169	344	79	202	400	89	225	442	94	249	501	105	267	535	110	277	552	115	290	584	121
TNNT1_2_14	SDTEEQEYEEEQP	[9]	NA	NA	P13805		0	0	2	1	-1	-2	0	-3	-3	-1	-1	-3	-3	-2	-8	-2	-3	-11	-4	-4	-9	-3	-7	-12	-4	-9	-18	-3	-12	-18	-4	-9	-20	-4	-8	-22	-6	-11	-20	-3	-11	-20	-5
EGFR_908_920	MTFGSKPYDGIPA	[915]	NA	NA	P00533		1	-1	1	0	0	-1	0	-2	3	0	1	4	0	3	1	-1	0	7	2	2	10	-1	1	9	2	-1	11	0	1	10	1	2	15	1	7	-2	0	4	-8	-1	5	2	2
EPHA4_921_933	QAIKMDRYKDNFT	[928]	NA	NA	P54764		-1	-1	4	0	2	1	0	1	2	0	0	3	0	2	3	1	-3	0	0	0	1	-1	-1	-1	-2	1	1	0	0	-6	-1	-1	-5	0	-1	-3	-2	-6	-5	-2	-1	-8	-1
EPHB1_921_933	SAIKMVQYRDSFL	[928]	NA	NA	P54762		0	1	0	0	-1	0	-1	0	-1	0	2	3	-1	2	5	1	3	4	1	5	4	0	2	7	1	5	6	2	2	6	0	3	9	-1	0	11	5	2	-4	-1	-1	3	0
VGFR2_944_956	RFRQGKDYVGAIP	[951]	NA	NA	P35968		1	1	1	0	-1	3	1	2	6	4	4	5	2	3	6	1	6	8	3	6	12	4	8	11	1	6	14	2	5	17	0	5	10	2	7	16	4	6	8	4	8	28	2
INSR_992_1004	YASSNPEYLSASD	[992, 999]	NA	NA	P06213		-1	2	2	1	0	3	-1	1	1	0	3	7	0	3	6	1	3	7	4	4	11	3	7	17	3	7	14	4	9	16	4	10	24	4	10	24	3	16	27	4	12	20	5
VGFR2_989_1001	EEAPEDLYKDFLT	[996]	NA	NA	P35968		1	3	0	6	18	38	27	66	141	60	145	292	93	232	464	131	336	663	171	421	857	202	517	1007	242	578	1136	265	656	1278	284	697	1407	308	747	1481	316	788	1547	327	817	1632	345
ART_004_EAIYAAPFAKKKXC	EAIYAAPFAKKK	NA	NA	NA	NA		-1	3	4	7	19	34	19	48	94	33	88	173	51	131	266	69	179	355	85	219	427	101	255	517	114	289	578	124	314	632	134	339	677	144	356	711	147	377	734	152	388	770	158
ART_003_EAI(pY)AAPFAKKKXC	EAI(pY)AAPFAKKK	NA	NA	NA	NA		6	14	28	24	62	120	37	96	190	49	124	242	55	137	281	61	151	301	63	158	312	63	161	321	62	159	316	63	162	319	63	161	323	61	159	314	61	154	308	61	151	311	57
[truncated: 229 more columns]

## Sheet: AllCycleSTK
BioNavigator Version	6.3.67.0	PamGrid Version	QuantitationType	Median_SigmBg	Protocol file name
						Barcode	710144510	710144510	710144510	710144510	710144510	710144510	710144510	710144510	710144510	710144510	710144510	710144510	710144510	710144510	710144510	710144510	710144510	710144510	710144510	710144510	710144510	710144510	710144510	710144510	710144510	710144510	710144510	710144510	710144510	710144510	710144510	710144510	710144510	710144510	710144510	710144510	710144510	710144510	710144510	710144510	710144510	710144510	710144510
						Array	A1	A1	A1	A1	A1	A1	A1	A1	A1	A1	A1	A1	A1	A1	A1	A1	A1	A1	A1	A1	A1	A1	A1	A1	A1	A1	A1	A1	A1	A1	A1	A1	A1	A1	A1	A1	A1	A1	A1	A1	A1	A1	A1
						Cycle	62	67	67	67	72	72	72	77	77	77	82	82	82	87	87	87	92	92	92	97	97	97	102	102	102	107	107	107	112	112	112	117	117	117	122	122	122	127	127	127	132	132	132
						Exposure time	50	20	50	100	20	50	100	20	50	100	20	50	100	20	50	100	20	50	100	20	50	100	20	50	100	20	50	100	20	50	100	20	50	100	20	50	100	20	50	100	20	50	100
						Sample name	Huh6	Huh6	Huh6	Huh6	Huh6	Huh6	Huh6	Huh6	Huh6	Huh6	Huh6	Huh6	Huh6	Huh6	Huh6	Huh6	Huh6	Huh6	Huh6	Huh6	Huh6	Huh6	Huh6	Huh6	Huh6	Huh6	Huh6	Huh6	Huh6	Huh6	Huh6	Huh6	Huh6	Huh6	Huh6	Huh6	Huh6	Huh6	Huh6	Huh6	Huh6	Huh6	Huh6
						Comment 1	R	R	R	R	R	R	R	R	R	R	R	R	R	R	R	R	R	R	R	R	R	R	R	R	R	R	R	R	R	R	R	R	R	R	R	R	R	R	R	R	R	R	R
						Comment 2	R	R	R	R	R	R	R	R	R	R	R	R	R	R	R	R	R	R	R	R	R	R	R	R	R	R	R	R	R	R	R	R	R	R	R	R	R	R	R	R	R	R	R
ID	Sequence	Tyr	Ser	Thr	UniprotAccession
MPH6_140_152	EDENGDITPIKAK	NA	[]	[147]	Q99547		0	0	-1	0	-1	2	1	1	1	-3	-2	-2	0	-1	-1	-2	1	-1	-3	0	-2	-2	1	-2	-3	1	-2	-3	1	-2	-1	-1	0	-2	-1	0	-3	-1	0	-4	1	-2	-2
NEK3_158_170	FACTYVGTPYYVP	NA	[]	[161, 165]	P51956		0	1	2	2	0	1	5	2	1	3	0	2	6	-1	2	4	2	2	4	1	2	4	1	2	7	1	4	7	3	5	7	1	4	7	1	5	7	2	4	9	3	4	9
CDC2_154_169	GIPIRVYTHEVVTLWY	NA	[]	[161, 166]	P06493		2	0	2	4	1	3	0	-2	4	4	1	2	2	0	0	4	1	2	4	0	2	4	1	2	5	1	1	5	1	3	7	2	2	5	1	4	4	1	3	6	1	3	6
KAPCG_192_206	VKGRTWTLCGTPEYL	NA	[]	[196, 198, 202]	P22612		3	1	3	8	4	5	10	2	4	7	2	4	11	-1	6	11	3	6	11	2	6	11	4	7	16	3	7	16	4	6	18	3	10	17	4	8	18	4	9	20	1	10	18
LMNA_192_204	DAENRLQTMKEEL	NA	[]	[199]	P02545		1	1	0	-3	-1	-1	-3	0	-1	1	1	-1	-2	0	0	-3	0	-2	-1	-1	-2	0	0	-3	-3	-1	-2	-1	-2	-3	-3	1	-2	-4	-1	0	-3	0	-3	-3	-1	-2	-3
ANXA1_209_221	AGERRKGTDVNVF	NA	[]	[216]	P04083		5	4	10	14	4	9	17	4	12	22	3	13	24	4	13	28	8	10	31	7	13	32	6	17	33	7	17	39	8	15	34	5	19	37	8	17	37	6	15	39	7	20	39
MBP_222_234	HFFKNIVTPRTPP	NA	[]	[229, 232]	P02686		2	2	1	4	0	2	4	1	1	3	1	0	6	1	2	5	2	3	7	1	5	6	3	3	6	2	4	6	1	3	8	2	4	7	2	5	6	1	4	7	2	4	9
VASP_271_283	LARRRKATQVGEK	NA	[]	[278]	P50552		5	4	12	21	6	14	30	8	19	41	10	23	48	9	26	54	11	28	54	12	30	63	12	34	63	13	32	68	14	36	70	15	36	72	15	36	77	15	39	80	16	40	79
MP2K1_281_293	GDAAETPPRPRTP	NA	[]	[286, 292]	Q02750		0	-1	0	-1	2	-1	0	0	1	-2	-2	0	-2	0	-1	-1	-2	0	-2	-1	-1	0	-1	-1	-1	1	-1	-1	0	0	0	0	-2	-2	1	1	0	0	0	-2	0	0	1
VIGLN_289_301	EEKKKKTTTIAVE	NA	[]	[295, 296, 297]	Q00341		0	0	1	2	-1	-1	2	0	1	3	0	-1	0	1	0	0	1	-1	-2	-1	1	0	0	1	0	0	-1	-1	0	0	0	0	1	-3	0	1	-1	-1	-1	2	0	1	0
PP2AB_297_309	EPHVTRRTPDYFL	NA	[]	[301, 304]	P62714		3	2	9	19	5	13	27	7	17	34	10	21	41	9	25	50	10	25	53	13	30	61	14	32	66	14	34	69	16	38	80	16	37	78	16	40	85	17	43	90	18	45	90
AKT1_301_313	KDGATMKTFCGTP	NA	[]	[305, 308, 312]	P31749		-1	-1	1	0	-1	0	-1	-1	-1	1	-2	1	0	0	-1	0	0	0	0	1	2	-1	-1	-1	1	-3	0	0	0	-1	-1	1	2	0	0	2	0	0	-1	-2	-1	-1	1
PPR1A_28_40	QIRRRRPTPATLV	NA	[]	[35, 38]	Q13522		10	9	23	45	15	38	71	18	45	91	21	53	107	25	61	124	27	69	137	30	75	150	32	81	162	34	85	172	38	93	185	38	96	194	40	104	202	42	105	211	44	112	219
ELK1_356_368	LLPTHTLTPVLLT	NA	[]	[359, 361, 363, 368]	P19419		0	1	2	0	1	-1	0	0	1	2	0	-1	0	0	1	1	-1	0	0	0	0	-2	-1	1	-2	0	-1	2	0	0	0	1	-1	-3	0	0	0	0	-1	1	0	0	0
SRC_413_425	LIEDNEYTARQGA	NA	[]	[420]	P12931		-1	0	-2	0	-1	-1	-2	0	-2	-3	0	-1	-2	1	-2	-1	1	1	-3	1	1	-2	-1	-2	-3	0	0	-3	-3	-1	-3	0	-3	-3	0	-3	-4	-1	0	-2	0	-1	-3
ACM1_421_433	CNKAFRDTFRLLL	NA	[]	[428]	P11229		3	0	2	7	2	3	7	2	6	6	3	5	10	1	5	10	1	6	10	1	5	11	4	6	10	3	5	17	3	6	12	5	5	12	2	7	12	1	6	14	3	5	15
RYR1_4317_4329	VRRLRRLTAREAA	NA	[]	[4324]	P21817		3	2	7	14	4	9	18	6	10	19	5	9	25	5	15	26	7	13	27	5	15	31	6	16	32	5	16	32	6	16	35	7	18	30	8	18	36	8	19	39	8	20	40
ACM4_456_468	CNATFKKTFRHLL	NA	[]	[459, 463]	P08173		2	1	-1	3	1	2	2	1	3	5	1	2	-1	2	4	6	1	5	8	1	4	8	-1	6	7	2	5	8	1	5	10	2	6	11	2	4	11	2	5	12	3	6	10
ACM5_494_506	CYALCNRTFRKTF	NA	[]	[501, 505]	P08912		20	20	44	89	28	70	136	36	90	186	46	115	224	53	135	264	63	155	303	65	168	334	73	181	359	77	194	400	84	211	423	90	224	442	98	229	472	99	247	490	98	259	505
ACM5_498_510	CNRTFRKTFKMLL	NA	[]	[501, 505]	P08912		4	0	6	13	4	8	17	4	9	20	5	12	23	5	14	27	6	14	29	7	13	36	4	18	36	6	17	41	8	21	41	7	19	44	10	18	41	8	23	43	10	19	48
CA2D1_494_506	LEDIKRLTPRFTL	NA	[]	[501, 505]	P54289		0	1	4	5	0	4	8	2	1	9	3	5	12	3	7	13	4	5	13	3	8	16	3	7	15	4	9	16	4	10	17	4	9	19	4	10	21	3	10	21	4	12	23
ATF2_47_59	VADQTPTPTRFLK	NA	[]	[51, 53, 55]	P15336		1	-1	1	-2	1	-1	1	0	0	-1	0	0	0	-1	0	0	-1	1	1	1	0	-1	-1	1	-1	1	2	-1	-1	0	-2	-1	-1	0	-1	2	0	-2	-1	0	-1	0	2
MYBB_513_525	DNTPHTPTPFKNA	NA	[]	[515, 518, 520]	P10244		1	0	0	1	-2	1	-1	-1	0	1	-1	-1	-1	1	-1	-2	0	0	-1	0	0	-1	-1	-1	-1	-1	0	-2	-1	-1	-3	-1	-1	-1	0	-1	-1	2	-3	-2	0	-2	-3
RADI_559_569	RDKYKTLRQIR	NA	[]	[564]	P35241		1	-1	1	1	-1	0	1	0	-2	0	1	2	1	1	1	0	1	0	4	1	2	-1	0	0	0	1	1	2	2	1	2	2	-1	2	0	2	2	1	0	3	-1	0	3
KPCB_626_639	AENFDRFFTRHPPV	NA	[]	[634]	P05771-2		-1	1	1	1	1	2	6	0	1	3	1	0	5	1	3	6	2	3	3	-1	3	6	1	4	6	0	4	7	3	4	7	2	4	7	2	5	7	3	5	9	3	5	7
GSUB_61_73	KKPRRKDTPALHI	NA	[]	[68]	O96001		0	1	0	3	2	3	4	0	1	6	1	4	5	2	3	6	1	3	6	1	2	5	2	2	3	2	2	5	2	4	6	1	4	6	3	3	7	3	3	6	1	4	7
ERBB2_679_691	QQKIRKYTMRRLL	NA	[]	[686]	P04626		3	4	7	13	3	11	17	6	12	21	6	12	25	6	15	30	7	17	32	6	15	34	6	18	38	7	17	39	10	19	41	8	20	41	9	20	43	12	24	45	10	23	48
NTRK3_824_836	LHALGKATPIYLD	NA	[]	[831]	Q16288		1	1	2	-1	0	0	1	0	-1	1	1	0	0	-1	1	1	0	3	2	-1	1	2	0	1	2	0	1	3	1	2	2	-1	0	2	1	2	1	0	1	2	0	3	3
KPB1_1011_1023	QVEFRRLSISAES	NA	[1018, 1020, 1023]	[]	P46020		5	6	13	27	7	18	35	8	22	38	11	23	51	9	25	52	12	27	57	12	30	60	12	31	63	13	33	65	12	33	67	14	36	69	13	35	68	15	34	71	14	37	71
PDE5A_95_107	GTPTRKISASEFD	NA	[102, 104]	[96, 98]	O76074		0	0	0	0	1	-1	1	1	-1	1	-1	0	2	1	1	1	1	1	1	0	0	3	-2	1	0	0	1	1	2	0	1	-1	-1	-1	1	1	2	1	1	-1	-1	0	2
KIF2C_105_118_S106G	EGLRSRSTRMSTVS	NA	[109, 111, 115, 118]	[112, 116]	Q99661		9	5	16	36	10	24	48	12	30	59	14	35	67	14	38	75	16	40	80	17	43	87	17	45	90	19	45	95	19	50	97	19	49	100	21	51	104	21	56	107	21	55	110
H32_3_18	RTKQTARKSTGGKAPR	NA	[11]	[4, 7, 12]	Q71DI3		0	1	2	5	1	4	1	2	3	4	1	1	4	-1	2	6	1	1	2	2	2	8	3	2	4	1	4	2	0	3	6	2	3	7	1	4	6	1	4	6	1	3	6
PLEK_106_118	GQKFARKSTRRSI	NA	[113, 117]	[114]	P08567		2	1	6	10	2	5	15	4	9	17	4	10	19	6	10	23	1	13	24	6	12	29	5	14	28	7	15	31	7	15	35	6	17	32	10	17	33	8	15	33	8	20	36
KAP3_107_119	NRFTRRASVCAEA	NA	[114]	[110]	P31323		9	9	24	48	15	36	75	19	43	88	20	49	106	24	57	119	24	59	123	25	69	135	28	69	142	29	72	146	30	77	158	31	77	158	32	81	165	34	84	168	35	85	171
CGHB_109_121	QCALCRRSTTDCG	NA	[116]	[117, 118]	P01233		3	1	5	6	3	5	12	3	7	13	5	7	16	2	9	18	4	9	19	5	10	19	5	11	20	5	11	26	6	11	24	5	10	21	4	11	25	5	12	23	6	11	25
NOS3_1171_1183	SRIRTQSFSLQER	NA	[1171, 1177, 1179]	[1175]	P29474		7	3	16	28	10	23	44	10	27	57	15	31	66	14	37	78	18	41	82	18	46	94	19	49	101	21	51	100	22	55	113	23	59	118	25	60	120	25	64	129	25	66	129
BAD_112_124	RELRRMSDEFVDS	NA	[118, 124]	[]	Q92934		15	18	38	79	23	59	115	32	77	151	36	88	173	39	102	200	45	111	222	48	119	237	50	129	254	55	134	268	57	142	282	58	151	288	60	152	304	65	159	319	65	162	323
YAP1_121_133	QHVRAHSSPASLQ	NA	[127, 128, 131]	[]	P46937		0	-1	1	3	2	1	0	1	1	3	0	1	0	0	1	4	0	2	2	1	1	4	2	1	3	1	2	1	1	2	4	0	3	5	1	3	3	0	0	2	0	3	4
CREB1_126_138	EILSRRPSYRKIL	NA	[129, 133]	[]	P16220		4	5	10	22	6	14	30	7	18	38	8	21	43	12	24	49	11	27	53	11	29	58	14	31	65	14	32	62	14	33	66	14	34	70	15	35	71	14	36	72	17	36	74
BRCA1_1451_1463	EKAVLTSQKSSEY	NA	[1457, 1460, 1461]	[1456]	P38398		1	-1	-2	0	0	1	-1	-1	1	1	-1	-1	-5	0	1	0	0	1	-3	0	0	-1	1	-2	-1	0	1	-2	-2	-2	-1	0	0	-2	-1	-1	-1	-1	1	-1	0	1	-2
CDN1A_139_151	GRKRRQTSMTDFY	NA	[146]	[145, 148]	P38936		27	31	71	145	44	114	227	61	150	297	73	179	353	84	210	418	92	232	474	105	261	513	115	284	564	123	298	610	131	329	653	138	337	683	143	360	712	154	381	754	157	388	791
TOP2A_1463_1475	RRKRKPSTSDDSD	NA	[1469, 1471, 1474]	[1470]	P11388		15	15	36	76	22	55	109	27	69	139	32	84	163	37	93	189	43	104	209	45	115	227	50	120	244	51	130	263	54	131	268	57	144	282	60	146	297	61	154	307	64	160	318
P53_12_24	PPLSQETFSDLWK	NA	[15, 20]	[18]	P04637		11	6	19	35	11	25	52	12	35	61	14	37	76	17	40	85	19	45	88	20	46	97	21	51	104	22	53	115	22	58	117	22	61	121	23	62	125	26	62	128	24	67	132
PYGL_8_20	QEKRRQISIRGIV	NA	[15]	[]	P06737		1	1	1	2	2	3	4	3	3	5	0	5	8	2	4	6	1	6	9	2	4	9	3	5	12	3	5	11	3	4	10	3	7	12	3	7	10	3	8	16	3	7	16
VASP_150_162	EHIERRVSNAGGP	NA	[157]	[]	P50552		6	7	14	25	7	15	33	7	19	39	8	22	44	9	22	46	10	26	50	10	28	54	12	29	58	11	27	62	11	29	61	12	32	61	12	33	65	12	32	61	12	33	66
pVASP_150_164	EHIERRV(pS)NAGGPPA	NA	[157]	[]	P50552		49	62	153	299	100	254	503	138	346	690	179	442	883	207	519	1035	239	596	1158	264	668	1322	288	727	1438	315	783	1546	339	845	1686	356	887	1726	371	937	1832	398	988	1960	404	1021	2018
MARCS_152_164	KKKKKRFSFKKSF	NA	[159, 163]	[]	P29966		0	0	2	4	1	3	6	0	3	4	0	3	6	2	4	7	1	4	9	0	3	7	3	3	9	2	2	7	2	5	6	1	5	10	1	6	8	1	4	8	4	6	11
CDN1B_151_163	IRKRPATDDSSTQ	NA	[160, 161]	[157, 162]	P46527		2	-1	-1	-1	0	0	-2	0	-1	-1	-2	-1	-1	-1	-2	-1	0	-1	-5	-2	-1	0	0	-1	-3	0	-2	-1	-1	-2	-2	0	-1	-3	-2	-2	-3	-1	-2	-4	-1	-3	-4
MARCS_160_172	FKKSFKLSGFSFK	NA	[163, 167, 170]	[]	P29966		1	1	2	4	0	3	5	2	1	4	-1	2	4	1	6	5	1	4	6	0	3	10	3	0	9	3	4	10	1	4	9	0	5	10	1	4	8	1	4	12	3	5	10
CDK7_163_175	GSPNRAYTHQVVT	NA	[164]	[170, 175]	P50613		2	0	2	2	0	1	2	0	0	4	1	1	3	0	0	3	0	1	5	1	2	4	1	6	4	1	4	7	1	3	9	2	4	6	0	6	7	1	3	10	1	6	8
ESR1_160_172	GGRERLASTNDKG	NA	[167]	[168]	P03372		11	13	32	65	18	50	99	26	65	131	31	81	154	37	86	179	41	102	202	47	113	228	47	125	242	54	130	264	57	138	278	59	143	290	63	152	309	67	164	322	69	167	337
IKKB_173_185_C179A	LDQGSLATSFVGT	NA	[177, 181]	[180, 185]	O14920		1	-2	1	1	1	1	0	-2	0	-2	-1	-1	-2	0	0	-2	0	0	0	-1	-4	-4	-2	0	-2	0	2	-1	-1	-1	0	0	-1	-3	-1	-2	0	-2	-2	-1	-1	1	-2
MPIP1_172_184	FTQRQNSAPARML	NA	[178]	[173]	P30304		5	5	12	22	6	15	31	7	19	35	8	19	40	11	23	46	10	25	51	10	26	53	11	25	59	12	32	56	12	30	64	12	33	64	13	33	67	14	36	70	15	33	70
RAP1B_172_184	PGKARKKSSCQLL	NA	[179, 180]	[]	P61224		2	-1	3	6	0	4	9	3	6	11	2	6	13	4	5	12	4	7	13	3	7	15	4	8	15	4	8	19	5	10	18	5	8	21	4	11	20	5	12	24	5	12	20
NEK2_172_184	FAKTFVGTPYYMS	NA	[184]	[175, 179]	P51955		-1	1	4	4	0	2	2	1	2	7	2	2	7	3	3	9	2	5	6	2	5	11	-1	5	12	0	4	9	4	5	9	3	7	12	1	8	13	3	7	12	4	7	12
RAB1A_187_199	KSNVKIQSTPVKQ	NA	[188, 194]	[195]	P62820		0	-1	-3	-1	-2	-1	-2	0	-2	0	-1	-2	-1	0	-2	-2	0	-1	-3	-1	0	-3	0	0	0	0	-1	-4	-1	2	0	0	-2	-2	0	-1	-3	-1	-1	-3	-1	-1	-2
ATM_1972_1984	KRSLAFEEGSQST	NA	[1974, 1981, 1983]	[1984]	Q13315		0	-1	-1	-2	-1	2	-3	1	-1	-3	-1	-3	-3	-1	-3	-4	0	-1	-3	0	-2	-5	-1	-2	-4	-2	-2	-3	-1	-2	-5	-2	-2	-6	-1	-3	-3	-1	-5	-6	-3	-3	-4
CAC1C_1974_1986	ASLGRRASFHLEC	NA	[1975, 1981]	[]	Q13936		9	6	17	32	10	21	41	12	25	52	11	29	61	14	33	69	15	36	71	14	38	79	15	42	79	17	43	89	16	43	88	17	41	88	18	44	92	19	46	94	18	49	97
C1R_201_213	ASGYISSLEYPRS	NA	[202, 206, 207, 213]	[]	P00736		0	-1	2	0	1	0	2	1	0	1	0	1	1	0	1	1	0	3	5	1	1	4	0	1	3	2	0	3	1	3	2	0	1	5	1	2	5	1	2	2	3	1	4
IF4E_203_215	TATKSGSTTKNRF	NA	[207, 209]	[203, 205, 210, 211]	P06730		2	0	2	1	2	-1	5	0	1	3	2	1	2	0	-1	3	0	2	3	0	2	1	-1	0	5	0	1	5	0	2	4	0	1	5	1	2	5	1	3	1	1	1	4
MPIP3_208_220	RSGLYRSPSMPEN	NA	[209, 214, 216]	[]	P30307		1	-1	0	3	1	1	0	0	1	1	0	1	1	1	1	1	0	0	2	-2	0	1	0	1	1	0	2	1	1	1	2	1	2	1	-2	0	0	0	1	1	0	1	3
MK10_214_226	AGTSFMMTPYVVT	NA	[217]	[216, 221, 226]	P53779		1	0	0	-1	0	1	1	-2	0	0	-1	1	-1	0	-1	-1	-1	-1	-1	0	-1	1	-1	-1	-3	0	0	0	0	-1	-2	0	-1	-1	-1	0	0	0	-2	-2	0	0	0
E1A_ADE05_212_224	AILRRPTSPVSRE	NA	[219, 222]	[218]	P03255		2	1	5	10	3	8	12	2	8	17	3	11	18	6	11	21	7	12	23	4	11	26	4	12	24	6	16	26	6	13	29	5	15	28	4	12	31	7	15	32	6	14	28
CD27_212_224	HQRRKYRSNKGES	NA	[219, 224]	[]	P26842		2	0	3	5	0	2	3	0	1	5	2	3	3	0	4	5	1	2	6	1	5	7	2	3	7	2	4	5	0	3	9	1	5	7	2	4	10	1	5	8	2	5	10
COF1_17_29	DMKVRKSSTPEEV	NA	[23, 24]	[25]	P23528		1	0	-1	-1	1	0	2	0	0	0	0	0	-2	0	1	2	1	1	0	-1	-1	2	1	-2	0	1	-1	-1	-1	-1	0	0	-1	0	1	-1	3	2	0	1	0	1	0
LMNB1_16_28	GGPTTPLSPTRLS	NA	[23, 28]	[19, 20, 25]	P20700		1	0	1	1	-1	0	3	1	0	3	-1	3	4	2	2	6	0	1	3	2	2	5	1	2	7	1	3	6	3	2	7	2	3	7	0	4	5	1	1	6	3	3	5
RS6_228_240	IAKRRRLSSLRAS	NA	[235, 236, 240]	[]	P62753		8	7	17	31	9	20	46	10	25	53	10	29	57	13	34	73	14	38	76	15	37	77	17	41	86	17	42	89	19	45	93	19	45	92	21	50	97	19	48	101	18	49	100
VASP_232_244	GAKLRKVSKQEEA	NA	[239]	[]	P50552		0	0	-1	2	-1	-1	1	0	2	0	0	1	1	1	-1	0	0	0	-1	0	2	-2	1	0	1	1	0	1	0	1	-1	0	-1	2	2	-1	3	-2	-1	2	0	0	1
FRAP_2443_2455	RTRTDSYSAGQSV	NA	[2448, 2450, 2454]	[2444, 2446]	P42345		0	2	5	10	2	7	7	3	6	15	3	9	14	5	10	14	4	9	20	3	9	20	3	12	23	5	10	21	6	12	21	6	12	20	6	11	24	5	12	25	4	13	25
FRAP_2475_2487	VPESIHSFIGDGL	NA	[2478, 2481]	[]	P42345		1	1	1	-1	0	0	-4	1	-1	1	0	1	0	-2	-2	0	0	-1	-3	0	-1	0	-1	-1	-2	-1	0	-2	0	0	-2	0	-2	-2	1	-1	-2	-1	-1	-3	0	-1	-3
EPB42_241_253	LLNKRRGSVPILR	NA	[248]	[]	P16452		12	10	23	48	11	30	63	16	38	78	18	43	88	20	48	97	22	53	107	21	59	114	25	63	124	25	62	129	26	67	133	27	68	137	26	70	142	27	74	146	30	73	148
TLE2_246_258	EPPSPATTPCGKV	NA	[249]	[252, 253]	Q04725		-3	0	1	-1	0	-1	1	0	-2	-1	1	-1	-1	1	-1	-1	-1	-1	0	-2	-1	-1	0	-2	-2	0	0	-1	1	-1	0	0	-3	0	-1	-1	-4	1	-1	-3	2	-3	-1
RB_242_254	AVIPINGSPRTPR	NA	[249]	[252]	P06400		0	0	2	3	1	3	4	0	2	4	1	1	4	1	4	4	2	2	5	1	3	5	1	3	5	1	2	5	2	2	6	0	4	7	-1	3	7	0	5	8	2	5	7
KPCB_19_31_A25S	RFARKGSLRQKNV	NA	[25]	[]	P05771		4	4	11	17	5	10	23	5	15	29	7	16	31	8	16	37	8	18	39	10	21	41	10	21	41	7	24	47	11	24	48	11	27	49	10	24	53	12	25	54	11	28	55
RAF1_253_265	QRQRSTSTPNVHM	NA	[257, 259]	[258, 260]	P04049		1	1	2	2	-1	2	4	2	2	2	0	2	4	0	5	6	3	3	5	0	3	7	1	3	8	0	4	7	2	4	11	2	6	10	0	4	9	1	4	9	2	3	9
FOXO3_25_37	QSRPRSCTWPLQR	NA	[26, 30]	[32]	O43524		6	6	13	34	11	24	48	15	33	64	16	39	77	17	41	85	19	50	101	20	52	111	23	59	116	24	62	124	25	66	131	26	69	137	29	74	142	30	76	148	32	77	154
PRKDC_2618_2630	TRTQEGSLSARWP	NA	[2624, 2626]	[2618, 2620]	P78527		8	6	14	27	9	22	44	11	28	54	12	32	67	14	37	76	15	43	82	17	47	92	20	50	102	21	54	110	23	54	116	21	58	116	24	62	121	26	64	127	25	67	131
REL_260_272	KMQLRRPSDQEVS	NA	[267, 272]	[]	Q04864		3	3	7	16	3	8	19	4	11	21	6	12	25	4	14	26	6	15	31	5	16	28	5	14	32	5	15	31	7	17	35	6	16	32	6	17	33	6	17	35	6	20	37
MYPC3_268_280	LSAFRRTSLAGGG	NA	[269, 275]	[274]	Q14896		11	12	27	58	17	40	84	21	51	105	23	60	121	26	65	132	28	73	146	31	75	155	33	84	164	36	86	176	36	88	178	36	93	183	38	93	191	38	96	199	39	100	196
PDPK1_27_39	SMVRTQTESSTPP	NA	[27, 35, 36]	[31, 33, 37]	O15530		-1	-1	0	1	-1	0	-1	0	-1	1	-2	-1	-1	0	-2	-1	-1	-2	-1	0	-1	-1	-1	1	-3	1	0	0	0	-2	-4	1	-2	-2	-1	-2	1	0	-1	-1	2	1	-2
KCC2G_278_289	VASMMHRQETVE	NA	[280]	[287]	Q13555		8	9	22	45	15	33	69	18	45	91	21	52	107	25	61	120	28	70	136	30	76	151	33	82	163	34	90	177	37	90	185	37	95	192	38	101	196	42	105	204	42	108	209
STK6_283_295	SSRRTTLCGTLDY	NA	[283, 284]	[287, 288, 292]	O14965		7	5	21	35	8	24	53	14	33	65	14	38	76	18	41	84	18	43	92	20	47	96	20	52	106	22	55	110	23	57	116	25	60	124	24	64	127	26	67	131	26	67	136
DESP_2842_2854	RSGSRRGSFDATG	NA	[2843, 2845, 2849]	[2853]	P15924		5	4	6	14	4	11	17	7	11	21	5	13	23	7	15	25	5	13	29	6	16	29	6	16	30	7	16	32	6	17	32	6	18	34	8	18	35	9	18	36	7	17	37
MP2K1_287_299	PPRPRTPGRPLSS	NA	[298, 299]	[292]	Q02750		1	0	3	4	0	4	5	1	2	6	1	4	10	1	5	7	2	7	13	1	6	12	2	5	12	3	7	14	1	8	12	0	8	16	2	8	15	1	7	14	3	8	16
NCF1_296_308	RGAPPRRSSIRNA	NA	[303, 304]	[]	P14598		8	9	17	37	10	25	52	12	32	65	16	37	74	17	42	83	17	44	92	18	47	98	20	50	102	22	51	105	22	55	109	21	58	114	24	57	114	25	58	116	25	63	117
P53_308_323	LPNNTSSSPQPKKKPL	NA	[313, 314, 315]	[312]	P04637		0	0	1	2	0	2	2	0	0	3	0	2	3	1	0	2	2	1	4	0	1	3	1	3	2	0	0	1	0	0	3	0	2	3	0	0	2	0	-1	3	1	1	5
IKBA_26_38	LDDRHDSGLDSMK	NA	[32, 36]	[]	P25963		-1	1	-1	-1	2	-1	-1	1	0	-1	0	0	-2	-1	0	-2	1	0	-1	0	0	0	-1	-1	-3	0	-2	-2	-3	-1	0	0	0	1	-1	-2	-1	-2	-1	-2	-1	-2	0
NCF1_321_333	QDAYRRNSVRFLQ	NA	[328]	[]	P14598		6	5	10	20	6	11	29	9	19	39	9	18	36	10	20	48	10	23	45	10	24	50	9	27	52	10	25	52	10	28	56	11	26	58	12	28	62	13	29	59	11	29	62
H2B1B_ 27_40	GKKRKRSRKESYSI	NA	[33, 37, 39]	[]	P33778		3	-1	3	7	2	5	11	2	5	9	3	7	9	4	6	12	3	8	12	3	6	16	4	7	16	3	9	17	3	8	14	4	7	15	4	8	17	3	8	16	4	8	18
NFKB1_330_342	FVQLRRKSDLETS	NA	[337, 342]	[341]	P19838		5	5	12	23	7	18	34	9	22	44	11	23	48	12	28	56	12	29	59	12	32	62	14	32	67	13	32	68	14	34	75	13	36	76	15	38	76	14	38	77	15	36	81
ADRB2_338_350	ELLCLRRSSLKAY	NA	[345, 346]	[]	P07550		5	6	13	24	7	19	39	8	23	43	11	25	50	10	28	57	12	33	64	14	35	67	15	35	71	14	39	74	16	38	77	16	41	79	15	40	82	17	43	85	17	42	88
GPR6_349_361	QSKVPFRSRSPSE	NA	[350, 356, 358, 360]	[]	P46095		4	0	4	10	3	7	15	3	7	14	4	9	17	1	10	22	3	8	20	5	13	24	7	13	25	5	11	26	6	12	25	5	15	29	3	15	29	6	14	30	6	16	29
RB_350_362	SFETQRTPRKSNL	NA	[350, 360]	[353, 356]	P06400		2	1	1	1	1	1	2	1	1	3	0	2	1	2	2	1	0	4	3	1	3	3	1	1	7	1	3	2	2	1	5	1	2	2	2	1	6	0	1	5	1	0	4
NR4A1_344_356	GRRGRLPSKPKQP	NA	[351]	[]	P22736		-1	0	1	2	0	2	4	2	4	6	2	2	5	2	3	8	2	5	8	2	2	7	2	6	9	2	2	8	2	3	10	-1	5	9	1	5	9	2	5	9	1	6	11
CSK21_355_367	ISSVPTPSPLGPL	NA	[356, 357, 362]	[360]	P68400		3	1	1	1	1	-1	-2	-1	0	-4	2	2	-3	0	-1	-3	1	-1	-1	1	-1	-2	-1	-1	-4	0	-1	-3	-2	-1	-3	0	-1	-4	0	0	-2	-1	-1	-1	-1	-2	-2
KS6A1_374_386	QLFRGFSFVATGL	NA	[380]	[384]	Q15418		0	0	1	5	0	3	5	1	3	9	1	5	10	0	5	9	3	5	12	1	8	13	2	8	12	3	7	15	3	5	15	3	9	15	2	9	17	3	8	17	2	10	18
PTN12_32_44	FMRLRRLSTKYRT	NA	[39]	[40, 44]	Q05209		6	5	14	25	6	18	36	8	20	44	11	24	49	11	26	54	12	28	60	10	30	65	15	33	67	12	32	66	15	36	73	14	37	73	14	36	74	16	39	79	15	38	79
VTNC_390_402	NQNSRRPSRATWL	NA	[393, 397]	[400]	P04004		7	6	15	30	10	24	47	13	28	57	14	33	65	15	36	74	17	39	80	15	42	83	17	44	88	19	43	92	19	48	94	19	46	103	20	49	103	20	51	102	20	51	108
GPSM2_394_406	PKLGRRHSMENME	NA	[401]	[]	P81274		6	6	12	23	6	16	31	7	17	39	7	20	43	10	23	44	11	24	53	8	24	50	12	27	53	12	28	54	11	29	57	11	29	58	10	30	61	13	30	62	12	33	65
ELK1_410_422	ISVDGLSTPVVLS	NA	[411, 416, 422]	[417]	P19419		-1	0	0	1	0	0	-2	-1	1	0	-1	0	0	0	-2	0	-2	-1	0	0	0	2	1	-1	-2	-1	-1	-1	-1	-1	0	-1	-1	-1	-1	-2	-2	0	1	0	-1	0	-1
SRC8_CHICK_423_435	KTPSSPVYQDAVS	NA	[426, 427, 435]	[424]	Q01406		0	-1	0	-3	0	-2	-1	0	0	-2	0	-2	-3	-1	-2	-2	-1	-1	-5	-1	0	-2	-1	0	-1	-1	-1	0	0	0	-3	-2	-1	-4	0	-2	1	0	0	-2	0	0	-1
GBRB2_427_439	SRLRRRASQLKIT	NA	[427, 434]	[439]	P47870		8	10	23	46	14	32	64	15	41	80	17	46	92	22	51	104	23	56	113	23	60	124	26	65	127	25	67	135	27	71	138	27	69	141	29	71	148	31	78	153	32	79	157
KCNA1_438_450	DSDLSRRSSSTMS	NA	[439, 442, 445, 446, 447, 450]	[448]	Q09470		0	-1	-2	4	1	2	4	2	4	5	1	1	6	2	2	7	1	3	6	2	3	6	3	3	7	2	3	7	2	2	7	2	3	6	1	4	9	2	4	6	2	3	6
PTK6_436_448	ALRERLSSFTSYE	NA	[442, 443, 446]	[445]	Q13882		10	8	22	47	13	33	64	15	38	82	18	47	92	21	51	107	20	56	112	25	59	119	25	63	123	25	64	134	28	69	142	28	73	143	30	73	146	29	73	152	29	80	154
KCNA2_442_454	PDLKKSRSASTIS	NA	[447, 449, 451, 454]	[452]	P16389		3	2	2	8	1	3	6	1	6	12	3	5	11	2	6	12	2	5	13	2	6	13	4	8	18	4	6	14	4	7	15	1	7	16	4	9	17	3	8	17	4	7	18
ACM1_444_456	KIPKRPGSVHRTP	NA	[451]	[455]	P11229		-1	-1	1	0	2	0	3	0	0	5	0	2	6	1	0	7	0	2	4	1	4	5	0	1	6	0	4	3	0	3	5	2	1	7	2	4	8	1	5	9	2	2	8
F263_454_466	NPLMRRNSVTPLA	NA	[461]	[463]	Q16875		20	22	54	112	30	79	157	38	99	193	46	113	230	49	125	251	56	133	274	58	149	291	62	154	309	65	159	321	67	164	333	69	171	337	71	173	350	74	186	356	76	187	367
KCNA3_461_473	EELRKARSNSTLS	NA	[468, 470, 473]	[471]	P22001		1	0	3	5	1	0	3	1	1	2	3	3	5	2	1	6	1	2	3	1	3	6	2	2	6	1	2	3	0	2	6	1	2	5	1	5	5	0	5	5	0	4	5
BCKD_45_57	ERSKTVTSFYNQS	NA	[47, 52, 57]	[49, 51]	O14874		0	0	2	-1	-1	0	2	0	0	3	-1	0	1	-1	0	1	1	2	2	1	1	2	-1	1	2	1	2	0	0	-1	-1	1	1	3	0	1	2	1	-1	0	0	0	-1
KCNB1_489_501	KWTKRTLSETSSS	NA	[496, 499, 500, 501]	[491, 494, 498]	Q14721		0	1	0	0	0	0	2	0	1	2	1	1	2	-1	1	1	0	0	0	1	-1	4	2	2	3	0	1	2	1	2	2	1	0	2	1	0	2	1	3	0	2	3	2
KCNA6_504_516	ANRERRPSYLPTP	NA	[511]	[515]	P17658		17	18	43	90	22	65	126	34	78	156	36	89	181	37	99	198	41	108	213	47	114	225	46	118	241	47	129	242	51	132	257	50	130	263	54	131	271	55	140	277	57	141	283
TAU_524_536	GSRSRTPSLPTPP	NA	[525, 527, 531]	[529, 534]	P10636		2	2	2	3	-1	0	4	1	3	3	1	5	1	1	0	5	-1	3	4	1	4	4	2	3	5	1	3	6	4	2	7	1	4	7	3	3	7	-2	3	7	2	4	6
ERF_519_531	GEAGGPLTPRRVS	NA	[531]	[526]	P50548		2	0	1	2	0	0	2	0	0	4	1	1	0	2	3	4	2	3	3	0	1	3	1	3	3	-1	1	3	2	2	2	0	2	3	0	1	2	0	1	4	2	1	4
DCX_49_61	HFDERDKTSRNMR	NA	[57]	[56]	O43602		2	1	2	2	0	0	2	1	1	3	0	2	6	0	1	5	-1	3	4	1	3	9	1	2	4	0	2	6	1	3	1	1	1	3	1	3	5	1	1	4	2	4	7
FIBA_569_581	EFPSRGKSSSYSK	NA	[572, 576, 577, 578, 580]	[]	P02671		0	-1	-1	2	2	-1	3	0	2	1	0	1	3	-1	1	4	0	0	2	1	3	4	2	3	3	0	3	2	0	0	1	0	2	4	1	1	5	-1	3	3	1	0	5
GYS2_1_13	MLRGRSLSVTSLG	NA	[6, 8, 11]	[10]	P54840		10	8	22	41	13	29	58	17	38	79	17	43	93	19	52	104	23	59	114	24	61	123	27	66	137	30	72	141	31	75	146	31	76	155	31	82	161	35	83	170	35	86	177
MYC_51_63	KKFELLPTPPLSP	NA	[62]	[58]	P01106		1	-1	0	0	1	0	1	0	0	-1	0	-1	-1	1	2	2	-1	1	-1	0	0	3	-1	-2	0	-1	0	1	1	-1	-2	0	0	-2	0	-1	1	1	1	-1	0	1	-1
RBL2_632_644	DEICIAGSPLTPR	NA	[639]	[642]	Q08999		-1	0	-1	0	2	1	2	0	-1	1	-2	-1	0	-1	1	0	-1	0	-1	0	1	0	-2	-2	1	1	-1	-2	1	0	0	1	3	-1	0	0	-1	0	2	0	0	-1	-2
RBL2_655_667	GLGRSITSPTTLY	NA	[659, 662]	[661, 664, 665]	Q08999		2	1	2	2	2	4	6	1	7	11	4	6	14	4	8	15	4	10	16	1	8	21	3	11	20	5	10	25	5	12	25	3	14	26	6	14	29	8	15	34	6	16	29
IKKB_686_698	QLMSQPSTASNSL	NA	[689, 692, 695, 697]	[693]	O14920		0	-1	-1	0	-2	-2	-3	0	-2	-2	-1	1	-3	1	-3	-3	-1	-1	-2	0	-2	-5	-2	-3	-6	-2	0	-4	-1	-2	-3	-1	-2	-3	0	-1	-2	-1	0	-2	-1	-1	-4
ADDB_696_708	GSPSKSPSKKKKK	NA	[697, 699, 701, 703]	[]	P35612		1	0	1	3	1	2	4	0	1	-1	0	2	3	1	0	4	0	2	5	1	0	3	2	1	3	2	1	3	1	2	3	0	3	1	1	2	4	1	0	4	2	2	4
CENPA_1_14	MGPRRRSRKPEAPR	NA	[7]	[]	P49450		5	5	12	26	9	17	33	9	21	44	11	25	50	13	27	53	10	30	60	14	29	65	13	33	70	16	36	73	16	37	79	14	40	81	17	40	81	16	42	87	17	44	88
BAD_69_81	IRSRHSSYPAGTE	NA	[71, 74, 75]	[80]	Q92934		1	1	4	4	2	3	6	1	5	6	2	4	7	3	5	7	1	6	7	4	3	14	2	6	12	2	7	14	3	5	14	3	6	15	2	7	16	2	7	14	4	9	17
TY3H_65_77	FIGRRQSLIEDAR	NA	[71]	[]	P07101		12	9	21	48	12	30	66	15	41	76	17	43	90	19	47	99	22	52	106	21	56	110	21	59	116	24	61	121	23	62	126	26	65	127	25	66	130	27	66	133	24	68	136
pTY3H_64_78	RFIGRRQ(pS)LIEDARK	NA	[71]	[]	P07101		38	49	121	240	75	189	382	107	260	512	131	320	632	151	378	737	168	425	829	192	475	943	203	513	1003	225	546	1086	241	585	1179	251	621	1221	264	647	1281	276	698	1355	287	699	1391
GRIK2_708_720	FMSSRRQSVLVKS	NA	[710, 711, 715, 720]	[]	Q13002		15	13	33	70	21	48	98	23	62	122	28	70	139	33	82	159	35	84	170	38	93	184	40	98	199	40	102	212	42	107	210	43	109	220	43	115	224	46	115	233	49	121	239
ADDB_706_718	KKKFRTPSFLKKS	NA	[713, 718]	[711]	P35612		2	1	5	8	2	3	8	1	5	7	0	6	11	0	5	12	3	6	10	3	6	13	1	8	14	3	7	16	2	8	14	4	9	17	4	8	14	1	8	17	4	7	17
CSF1R_701_713	NIHLEKKYVRRDS	NA	[713]	[]	P07333		10	7	22	43	12	30	63	14	36	75	16	45	88	18	45	95	21	51	105	25	56	115	21	61	120	26	61	126	27	66	131	25	69	137	28	70	137	28	74	150	28	74	152
CFTR_730_742	EPLERRLSLVPDS	NA	[737, 742]	[]	P13569		7	5	14	27	8	18	40	10	25	45	11	25	52	11	26	57	12	31	60	15	31	63	14	34	66	12	36	71	15	36	69	15	37	71	17	37	74	15	38	78	14	37	76
CFTR_761_773	LQARRRQSVLNLM	NA	[768]	[]	P13569		20	22	58	114	33	85	171	42	106	212	50	125	247	57	138	279	60	151	298	67	165	327	69	176	348	72	182	352	78	186	370	78	194	393	79	201	390	84	208	409	83	215	427
K6PL_766_778	LEHVTRRTLSMDK	NA	[775]	[770, 773]	P17858		3	2	4	12	2	7	13	3	9	16	4	7	20	3	13	21	5	12	22	4	12	24	4	13	27	5	13	27	6	10	27	6	15	27	6	12	29	7	15	29	6	16	29
RB_774_786	TRPPTLSPIPHIP	NA	[780]	[774, 778]	P06400		-1	-2	0	1	0	1	2	-1	2	1	-1	2	1	0	1	2	1	0	2	1	1	2	1	0	3	-1	2	4	0	-1	3	0	1	4	0	1	3	2	1	3	2	1	2
ANDR_785_797	VRMRHLSQEFGWL	NA	[791]	[]	P10275		8	5	11	26	6	18	34	8	25	46	11	28	56	12	32	65	14	36	74	16	40	83	18	43	88	18	45	96	20	51	101	20	53	105	22	55	109	24	58	119	22	61	119
RB_803_815	NIYISPLKSPYKI	NA	[807, 811]	[]	P06400		0	1	3	4	1	1	4	2	5	6	2	5	9	3	3	4	2	4	10	1	4	11	1	6	12	2	4	10	3	7	12	2	5	11	3	6	14	3	6	16	4	7	13
PLM_76_88	EEGTFRSSIRRLS	NA	[82, 83, 88]	[79]	O00168		4	0	6	11	3	8	11	5	6	18	4	10	17	5	10	22	3	13	24	6	13	23	6	13	28	5	14	28	7	14	29	7	13	32	6	17	31	7	17	30	9	17	32
NMDZ1_890_902	SFKRRRSSKDTST	NA	[890, 896, 897, 901]	[900, 902]	Q05586		14	13	30	64	17	42	90	22	58	112	27	66	131	29	79	144	35	81	161	36	89	177	37	97	190	40	100	200	42	106	213	45	110	221	46	115	226	48	120	234	48	119	236
SCN7A_898_910	KNGCRRGSSLGQI	NA	[905, 906]	[]	Q01118		4	4	10	19	7	12	26	6	13	32	6	16	34	7	19	39	9	19	41	8	22	40	10	19	46	8	25	44	10	21	46	11	22	45	10	25	50	11	27	49	11	27	51
KAP2_92_104	SRFNRRVSVCAET	NA	[92, 99]	[104]	P13861		8	5	13	24	8	17	39	10	23	48	10	25	55	10	32	63	11	34	66	12	35	73	15	36	78	16	38	78	17	42	83	18	44	85	16	44	90	20	47	91	18	49	97
KIF11_919_931	LDIPTGTTPQRKS	NA	[931]	[923, 925, 926]	P52732		2	0	2	2	2	1	1	0	3	5	0	2	4	1	2	4	2	2	4	2	3	4	3	2	3	1	2	6	1	4	7	1	3	7	0	4	7	2	3	6	-1	4	7
LIPS_944_956	GFHPRRSSQGATQ	NA	[950, 951]	[955]	Q05469		4	2	7	19	5	12	24	5	11	26	4	15	33	7	15	37	7	17	34	8	19	38	6	20	38	9	19	38	9	21	38	7	25	44	8	23	49	9	25	45	9	24	54
RBL2_959_971	DRTSRDSSPVMRS	NA	[962, 965, 966, 971]	[961]	Q08999		1	1	0	0	0	-2	1	0	0	-4	0	1	1	0	-1	0	-1	-1	-1	0	0	-1	1	0	1	0	-1	-1	0	-1	-2	-1	1	0	0	0	0	1	-1	-2	0	0	-1
BAD_93_105	FRGRSRSAPPNLW	NA	[97, 99]	[]	Q92934		5	3	10	23	7	13	33	8	20	41	8	26	46	12	29	58	13	31	68	13	35	69	14	39	76	15	39	83	14	40	86	16	47	95	21	48	98	22	51	105	22	54	108
STMN2_90_102	AAGERRKSQEAQV	NA	[97]	[]	Q93045		2	2	3	9	2	5	11	1	6	13	2	7	15	-1	7	16	6	7	14	4	6	14	3	8	15	3	10	17	4	10	19	2	9	16	5	9	18	4	10	20	3	7	17
ART_025_CXGLRRWSLGGLRRWSL	GLRRWSLGGLRRWSL	NA	NA	NA	NA		10	7	19	41	13	29	55	14	33	69	15	40	77	17	42	84	20	47	96	19	49	101	22	50	107	21	54	108	24	56	113	23	57	115	25	58	120	25	59	123	25	64	123
[truncated: 221 more columns]
